# Supplementary material for: Cu+/Ag+ Competition in Type I Copper Proteins (T1Cu)
Source: Biomolecules. 2023 Apr 17;13(4):681. doi: 10.3390/biom13040681 (PMC10136078; doi:10.3390/biom13040681)
Supplement: Supplementary file 1 [file biomolecules-13-00681-s001.zip]

Archive with 1 entries (1 files):
- biomolecules-2346767-supplementary.pdf
